# Supplementary material for: Grapevine Endophyte Endornavirus and Two New Endornaviruses Found Associated with Grapevines (Vitis vinifera L.) in Idaho, USA
Source: Viruses. 2023 Jun 10;15(6):1347. doi: 10.3390/v15061347 (PMC10304919; doi:10.3390/v15061347)
Supplement: Supplementary file 1 [file viruses-15-01347-s001.zip]

Archive with 1 entries (1 files):
- viruses-2399235-supplementary.xlsx
