# Supplementary material for: Grapevine Endophyte Endornavirus and Two New Endornaviruses Found Associated with Grapevines (Vitis vinifera L.) in Idaho, USA
Source: Viruses. 2023 Jun 10;15(6):1347. doi: 10.3390/v15061347 (PMC10304919; doi:10.3390/v15061347)
Supplement: Supplementary file 1 [file viruses-15-01347-s001.zip › viruses-2399235-supplementary.xlsx]

## Sheet: Sheet1
Suppl. Table S1	Summary of primers used in this study and their sequence. All primers were based on the initial contigs.
Virus ID	Forward (5'-->3')	Reverse (5' --> 3')	Position		Length, bp	Use 1)	Ref
GEEV-Ch	ACCGCGCCTACTATAAGTGC	TGAGATGACGCGCACTATCC	5273	5893	621	V, C, T	This work
GEV1	GGATCACAATATACCACAACT	CCGCTTAGTACCATGAATGT	131	465	324	V, C, T	This work
GEV2-Cf1	ACCCCAACCTTTTGCCTTGA	AGGACTTGTCCGACACCATATTA	4090	4613	524	V, C, T	This work
GEV2-Cf2	GAATCACCGGTTACAAATACGTG	TCCTTATGATGAACGTGGTTGGT	6036	6679	644	V, C, T	This work
1) V, validate; C, confirm; T, test
